# Supplementary material for: Economics of One Health: Costs and benefits of integrated West Nile virus surveillance in Emilia-Romagna
Source: PLoS One. 2017 Nov 27;12(11):e0188156. doi: 10.1371/journal.pone.0188156 (PMC5703535; doi:10.1371/journal.pone.0188156)
Supplement: S1 Table — (XLSX) [file pone.0188156.s001.xlsx]

## Sheet: Foglio1
								Type of hospital ward
N	Year	Age	Sex	Profession	Sign_onset_month	death	tot_days_hosp	Infectious and tropical diseases	Intensive care	Long resting ward	Neurology	Neuro-rehabilitation / Rehabilitation	Other Wards	Hosp_costs	patient_OW	days_OW
1	2009	71-80	M	Retired	9	Y	5	0	0	0	0	0	5	2250	1	5
2	2009	71-80	F	Retired	8	Y	80	0	0	0	0	0	80	36000	1	80
3	2009	71-80	M	Retired	8		14	0	0	0	0	0	14	6300	1	14
4	2009	61-70	M	Retired	9		11	11	0	0	0	0	0	4950	0
5	2009	61-70	M	Dealer	8		36	36	0	0	0	0	0	16200	0
6	2009	61-70	M	Professional	8		14	0	0	0	14	0	0	6300	1	14
7	2009	71-80	M	Retired	8	Y	13	0	0	0	0	0	13	5850	1	13
8	2009	71-80	M	Retired	8	Y	20	0	20	0	0	0	0	29000	0
9	2009	71-80	M	Retired	8		37	0	0	0	0	0	37	16650	1	37
10	2013	51-60	F	Unemployed	9		5	0	0	0	5	0	0	2250	1	5
11	2013	81-90	F	Retired	9		38	0	0	0	38	0	0	17100	1	38
12	2013	71-80	F	Retired	8		13	0	0	0	0	0	13	5850	1	13
13	2013	71-80	M	Retired	8		8	8	0	0	0	0	0	3600	0
14	2013	51-60	M	Retired	8	Y	49	49	0	0	0	0	0	22050	0
15	2013	71-80	M	Retired	8		103	0	0	0	0	103	0	46350	1	103
16	2013	71-80	M	Retired	9		9	9	0	0	0	0	0	4050	0
17	2013	71-80	M	Retired	8		23	14	0	9	0	0	0	10350	1	9
18	2013	61-70	F	Unknown	8		14	11	0	0	0	0	3	6300	1	3
19	2013	71-80	M	Retired	8		39	10	0	29	0	0	0	17550	1	29
20	2013	41-50	F	Other	8		18	18	0	0	0	0	0	8100	0
21	2013	51-60	M	Workman	8		3	3	0	0	0	0	0	1350	0
22	2013	81-90	F	Retired	8	Y	28	16	0	8	0	0	4	12600	1	12
23	2013	71-80	M	Retired	9		109	0	0	109	0	0	0	49050	1	109
24	2013	81-90	M	Retired	8	Y	12	2	0	0	0	0	10	5400	1	10
25	2013	71-80	M	Retired	8		12	0	0	0	0	0	12	5400	1	12
26	2013	71-80	M	Retired	8	Y	66	55	0	5	0	0	6	29700	1	11
27	2013	81-90	M	Retired	9	Y	4	4	0	0	0	0	0	1800	0
28	2013	81-90	F	Retired	8	Y	15	0	0	0	0	0	15	6750	1	15
29	2013	71-80	F	Retired	8		5	5	0	0	0	0	0	2250	0
30	2014	61-70	M	Retired	9	Y	73	0	73	0	0	0	0	105850	0
31	2014	61-70	M	Retired	8		15	14	0	0	0	0	1	6750	1	1
32	2014	51-60	M	Unemployed	8		3	3	0	0	0	0	0	1350	0
33	2014	71-80	M	Retired	9		8	0	7	0	0	0	1	10600	1	1
34	2014	61-70	M	Retired	8		20	14	0	0	6	0	0	9000	1	6
35	2014	61-70	F	Retired	8		215	0	31	0	0	184	0	127750	1	184
36	2014	51-60	F	Workman	8	Y	32	0	0	0	0	0	32	14400	1	32
37	2015	21-30	M	Other	8		6	6	0	0	0	0	0	2700	0
38	2015	61-70	M	Retired	9		7	7	0	0	0	0	0	3150	0
39	2015	71-80	M	Retired	8	Y	67	0	0	23	44	0	0	30150	1	67
40	2015	81-90	M	Retired	9		5	5	0	0	0	0	0	2250	0
41	2015	71-80	M	Retired	8		19	0	0	19	0	0	0	8550	1	19
42	2015	61-70	M	Artisan	7		9	9	0	0	0	0	0	4050	0
43	2015	41-50	M	Workman	8		4	0	0	0	0	0	4	1800	1	4
44	2015	71-80	M	Retired	9		30	10	0	20	0	0	0	13500	1	20
45	2015	71-80	M	Retired	8		73	20	0	0	0	49	4	32850	1	53
46	2015	61-70	M	Retired	8		13	0	0	0	13	0	0	5850	1	13
47	2015	61-70	F	Retired	9		9	6	0	0	0	0	3	4050	1	3
48	2015	71-80	M	Retired	8		22	22	0	0	0	0	0	9900	0
49	2015	81-90	M	Retired	8		37	0	0	37	0	0	0	16650	1	37
50	2015	61-70	M	Retired	8		5	4	0	0	0	0	1	2250	1	1
51	2015	61-70	M	Retired	7		9	9	0	0	0	0	0	4050	0
52	2015	41-50	F	Workman	8		4	4	0	0	0	0	0	1800	0
						mean	28.6154		2.51923					15396.2
						median	14		0					6525
